# Supplementary material for: Stem cell-derived brain-like endothelial cells to interrogate Streptococcus pneumoniae interaction with brain endothelium
Source: Virulence. 2025 Oct 3;16(1):2564281. doi: 10.1080/21505594.2025.2564281 (PMC12498544; doi:10.1080/21505594.2025.2564281)
Supplement: Supplemental Material [file KVIR_A_2564281_SM3956.zip]

Archive with 6 entries (6 files):
- QVIR Figure S3.tif
- QVIR Figure S4.tif
- QVIR Supplement Table 1.docx
- QVIR Supplement Table 2.docx
- QVIR Figure S1.tif
- QVIR Figure S2.tif
